# Supplementary material for: Thermal, Molecular Dynamics, and Mechanical Properties of Poly(Ethylene Furanoate)/Poly(ε-Caprolactone) Block Copolymers
Source: Molecules. 2024 Dec 16;29(24):5943. doi: 10.3390/molecules29245943 (PMC11678855; doi:10.3390/molecules29245943)
Supplement: Supplementary file 1 [file molecules-29-05943-s001.zip]

Archive with 1 entries (1 files):
- molecules-3330246-supplementary.pdf
